# Supplementary material for: Mucosal Vaccination with Live Attenuated Bordetella bronchiseptica Protects against Challenge in Wistar Rats
Source: Vaccines (Basel). 2023 May 15;11(5):982. doi: 10.3390/vaccines11050982 (PMC10224215; doi:10.3390/vaccines11050982)
Supplement: Supplementary file 1 [file vaccines-11-00982-s001.zip]

Archive with 1 entries (1 files):
- vaccines-2366689-supplementary.pdf
